# Supplementary material for: Retrospective analysis of adjuvant radiotherapy in oral cavity or oropharyngeal cancer: Feasibility of omitting lower-neck irradiation
Source: PLoS One. 2022 Apr 11;17(4):e0266678. doi: 10.1371/journal.pone.0266678 (PMC9000126; doi:10.1371/journal.pone.0266678)
Supplement: S1 File — (XLSX) [file pone.0266678.s001.xlsx]

## Sheet: Sheet1
lower neck	SCF		initail N level	recurrent type	LC	OS	OC1, tongue2, OPX3,	sex	age	stage	ECOG
1	0				1672	1672	1	M	72	3	0
0	1	level IV only, s/p dissection		N	128	183	1	M	56	4	1
1	1	level IV, pleural seeding, cetuximab	I-II	NM	201	220	1	M	42	4	0
1	0			ND	295	935	3	M	52	4	1
0	0				1447	1447	3	M	53	3	2
1	0				1368	1368	3	M	58	4	0
1	0				1290	1290	3	M	56	4	1
1	0				281	281	3	M	59	4	1
1	0				946	946	3	M	45	4	1
1	0			PN	126	334	3	M	62	4	1
1	0				729	729	3	M	68	1	1
1	0				586	586	3	M	62	3	0
1	1	bil II-IV, cetuximab	I-IV	PN	475	475	3	M	57	4	1
1	0				362	362	3	F	73	4	1
1	0				428	428	3	M	40	4	1
0	1	solitary, s/p dissection(N0)	R II-V	N	574	963	2	M	67	4	1
1	0				400	400	2	M	51	4	0
1	0				148	148	2	M	53	4	1
0	1	solitary, palliative	R II	N	440	861	2	M	78	3	2
1	0				1711	1711	2	M	55	4	1
0	0				1339	1339	2	M	77	4	1
1	0				1318	1318	2	M	49	2	0
0	0				531	531	2	M	66	4	1
1	0				687	687	2	M	39	4	0
1	0				1073	1073	2	M	57	3	1
0	1	bil IV, salvage CCRT	L I-II	N	190	648	2	M	36	3	1
0	0				972	972	2	M	51	3	1
1	0				956	956	2	M	52	4	1
1	0				951	951	2	M	55	4	1
0	0				736	736	2	M	58	3	1
1	0				149	149	2	M	57	3	1
0	0			ND	78	675	2	M	50	4	1
1	0				528	528	2	M	56	4	1
1	0			P	373	512	2	M	64	3	0
1	0				597	597	2	M	40	4	0
1	0				484	484	2	M	69	2	1
1	0				468	468	2	M	66	4	1
1	0				1924	1924	2	M	44	4	1
1	0				1079	1079	2	M	54	3	0
1	0				451	451	2	F	47	4	0
1	0				1626	1626	3	M	56	3	4
1	0	multiple lung mets, cetuximab	bil II-III	D	446	1516	2	M	46	4	1
0	0				1618	1618	2	M	63	2	1
1	0				2017	2017	2	M	45	4	0
1	0				235	235	2	M	42	4	1
0	0				1373	1373	2	M	54	4	1
1	0				1305	1305	2	M	52	4	1
1	0				1275	1275	2	M	39	3	1
1	0				1057	1057	2	M	63	3	1
1	0			p	272	334	2	F	58	4	1
0	0				898	898	2	M	57	4	1
1	0				878	878	2	M	43	4	1
0	0				738	738	2	M	67	4	0
1	0				685	685	2	M	45	4	1
0	0				734	734	2	M	60	4	1
1	0	multiple with bone mets, nivo+erbitux	R I-II	ND	315	517	2	M	74	4	1
1	0				619	619	2	M	71	3	0
0	0				1499	1499	1	M	71	4	0
0	0				1456	1456	1	M	63	3	0
0	0				1148	1148	1	M	56	4	0
1	0				913	913	1	M	47	4	0
0	0				917	917	1	M	59	4	1
0	0			pn	126	334	1	F	75	4	1
0	0				1728	1728	1	M	60	4	0
0	0				1686	1686	1	M	53	3	0
1	0			p	523	599	1	M	59	4	1
0	0				1526	1526	1	M	46	4	0
0	0				1539	1539	1	M	61	4	0
0	0				1317	1317	1	M	57	4	0
0	0			p(2nd?)	455	1325	1	M	58	4	1
0	0				1240	1240	1	M	38	2	0
0	0				91	91	1	F	59	4	1
0	0				1189	1189	1	M	53	4	1
0	0			D	139	603	1	M	60	4	1
1	0			PN	158	267	1	M	81	4	1
1	0			D	177	263	1	M	47	3	1
1	0			N	830	830	1	M	63	4	0
0	0				552	552	1	M	59	4	0
1	0			PN	343	570	1	M	58	4	1
1	0				547	547	1	M	58	4	1
0	0			p	693	979	1	M	55	3	0
1	0				727	727	1	M	49	3	1
1	0				1443	1443	1	M	60	2	1
1	0				1284	1284	1	F	46	4	1
0	0			ND	181	285	1	M	57	4	1
1	0				1743	1743	3	M	59	4	1
0	0			p	280	707	3	M	73	4	1
1	0			p	702	920	3	M	47	4	0
0	0			P	884	1387	3	M	52	4	1
1	0			N	343	498	3	M	41	4	1
1	0				1191	1191	3	M	53	4	1
1	0			p	224	402	3	M	50	4	1
0	0			pn	425	798	3	M	73	3	1
1	0				770	770	3	M	50	2	1
0	0			p	546	729	3	M	66	4	1
1	0				661	661	3	M	40	4	0
1	0				1504	1504	1	M	56	3	0
0	0				410	410	1	M	39	4	1
1	0			PD	284	393	1	M	49	3	1
0	0				1751	1751	1	M	56	3	0
0	0				1739	1739	1	M	48	4	0
1	0			P	491	991	1	M	53	3	0
0	0			p	1292	1777	1	M	55	4	1
0	0			pn	176	280	1	M	50	4	0
0	0			pn	590	960	1	M	44	4	0
1	0				1645	1645	1	M	51	3	0
0	0			PD	238	456	1	M	44	2	0
0	0			p	222	227	1	M	48	4	0
1	0				1596	1596	1	M	61	4	0
0	0				1387	1387	1	M	57	4	1
0	0				1410	1410	1	M	47	4	2
0	0				994	994	1	M	56	4	0
1	0			N	196	351	1	M	53	3	1
0	0				516	516	1	M	60	4	1
1	0				1284	1284	1	M	59	4	1
0	0				1263	1263	1	M	65	4	1
1	0			p	330	512	1	M	55	4	1
0	0				1200	1200	1	M	60	4	1
1	0				242	242	1	M	60	4	1
0	0			p	184	389	1	M	50	2	1
1	0				986	986	1	M	75	4	1
1	0				925	925	1	M	45	3	1
1	0				926	926	1	M	43	2	0
1	0			p	700	827	1	M	43	4	1
0	0				762	762	1	M	70	4	1
1	0				508	508	1	M	51	4	1
0	0				479	479	1	M	63	2	0
1	0			N	164	465	1	M	69	4	0
0	0				1820	1820	1	M	56	3	0
0	0			D	167	179	1	M	66	4	0
1	0				1700	1700	1	M	75	4	0
0	0			PN	197	1674	1	M	51	4	1
1	0				242	242	1	M	51	4	1
0	0				975	975	1	M	48	3	0
1	0				743	743	1	M	46	4	1
1	0			P	225	489	1	M	41	4	0
1	0				469	469	1	M	92	4	1
1	0			p	294	1505	1	M	69	4	2
1	0			p	1038	1296	1	M	62	4	0
0	0				975	975	1	M	61	4	1
0	0				765	765	1	M	42	2	1
0	1	bil I-IV, palliative cisplatin	L II	PN	149	191	1	M	37	4	1
0	0			N	866	946	1	F	59	2	1
1	0				1717	1717	3	M	49	4	0
1	0				1996	1996	3	M	63	4	1
1	0				879	879	3	M	42	4	0
1	0			D	219	321	3	M	59	4	1
1	0				465	465	3	M	69	3	1
1	0			D	825	890	3	M	54	4	0
1	0				279	279	3	M	47	4	1
0	0				1354	1354	3	M	57	3	0
0	0			P	197	259	3	F	61	4	2
1	0				1115	1115	3	M	67	3	1
1	0			PN	1147	1261	3	M	43	4	1
1	0				649	649	3	M	52	4	1
1	0				1029	1029	3	M	46	4	0
1	0				951	951	3	M	52	1	1
0	1	solitary IV	R II	N	146	603	3	M	81	3	1
1	0				584	584	3	F	62	1	0
1	0				554	554	3	M	46	4	0
0	0			PD	309	525	3	M	65	4	1
0	0				1597	1597	3	M	61	3	1
1	0				1148	1148	3	M	52	4	0
1	0				540	540	3	M	55	4	1
1	0				1133	1133	3	M	50	4	1
1	0				548	548	3	M	60	4	0
1	0				454	454	3	M	53	2	0
